# Supplementary material for: Flavonoids in Lotus Stamen Extract Inhibit High Glucose-Induced Intracellular Glycation in Fibroblasts by Upregulating the Expression of Glyoxalase 1 and Alleviating Oxidative Stress
Source: Antioxidants (Basel). 2025 Mar 26;14(4):392. doi: 10.3390/antiox14040392 (PMC12024171; doi:10.3390/antiox14040392)
Supplement: Supplementary file 1 [file antioxidants-14-00392-s001.zip]

Archive with 1 entries (1 files):
- antioxidants-3493025-supplementary-update.pdf
